# Supplementary material for: Simultaneous Determination of Furanic Compounds and Acrylamide in Insect-Based Foods by HPLC-QqQ-MS/MS Employing a Functionalized Mesostructured Silica as Sorbent in Solid-Phase Extraction
Source: Foods. 2021 Jul 5;10(7):1557. doi: 10.3390/foods10071557 (PMC8305596; doi:10.3390/foods10071557)
Supplement: Supplementary file 1 [file foods-10-01557-s001.zip]

Archive with 1 entries (1 files):
- foods-1267854-supplementary.pdf
